# Supplementary material for: A novel minimally invasive fixation method for flail chest management in a Canine model: an animal research
Source: J Cardiothorac Surg. 2023 Dec 14;18:359. doi: 10.1186/s13019-023-02445-5 (PMC10722814; doi:10.1186/s13019-023-02445-5)
Supplement: Supplementary file 1 — Supplementary Material 1 [file 13019_2023_2445_MOESM1_ESM.xlsx]

## Sheet: Sheet1
	Preoperative Characteristics
		Exterior Group							Interior Group
		EP1	EP2	EP3	EP4	EP5	EP6	Mean	IP1	IP2	IP3	IP4	IP5	IP6	Mean
	PCO2 (PCO2, mmHg)	36	39	37	39	36	35	37	35	38	36	39	34	36	36.3333
	PO2 (mmHg)	88	93	85	93	87	90	89.3333	89	92	85	89	92	91	89.6667
	Saturation of Blood Oxygen (SpO2, %)	96	96	96	97	96	96	96.1667	96	97	97	98	95	96	96.5
	Respiratory Rate (RR, Breath/Min)	21	18	18	16	19	19	18.5	19	18	17	20	16	18	18
	Heart Rate (HR,bpm)	92	93	92	92	81	86	89.3333	86	89	79	82	86	88	85
	Body Temperature,T (℃)	37.8	38.2	37.9	38.5	37.6	39	38.1667	39.1	39.1	37.6	38.5	37.5	38.5	38.3833
	Postoperative Characteristics
			Exterior Group								Interior Group
			EP1	EP2	EP3	EP4	EP5	EP6	Mean	SD	IP1	IP2	IP3	IP4	IP5	IP6	Mean	SD	P value
	Respiratory Rate (RR, Breath/Min)	6 Hrs	30	34	31	30	33	31	31.5	1.64	31	30	32	30	31	29	30.5	1.05	0.237
		12 Hrs	27	30	29	25	30	31	28.6667	2.25	29	26	25	23	27	26	26	2	0.055
		24 Hrs	29	26	26	24	27	27	26.5	1.64	25	24	23	26	22	24	24	1.41	0.018
		48 Hrs	23	24	24	26	25	27	24.8333	1.47	20	20	22	21	22	23	21.3333	1.21	0.001
	PCO2 (PCO2, mmHg)	6 Hrs	40	42	39	40	41	39	40.1667	1.17	40	39	41	38	40	41	39.8333	1.17	0.632
		12 Hrs	39	42	40	42	39	38	40	1.67	39	42	40	43	38	40	40.3333	1.86	0.751
		24 Hrs	43	39	38	37	43	37	39.5	2.81	41	37	39	38	42	41	39.6667	1.97	0.908
		48 Hrs	39	40	40	38	41	39	39.5	1.05	36	37	39	36	35	38	36.8333	1.47	0.005
	PO2 (mmHg)	6 Hrs	89	92	86	87	92	91	89.5	2.59	90	93	87	90	91	92	90.5	2.07	0.477
		12 Hrs	88	91	93	87	89	88	89.3333	2.25	91	92	94	90	91	89	91.1667	1.72	0.144
		24 Hrs	91	90	87	89	90	92	89.8333	1.72	93	92	91	93	92	91	92	0.89	0.021
		48 Hrs	91	88	91	89	88	90	89.5	1.38	91	93	92	93	91	92	92	0.89	0.004
	Saturation of Blood Oxygen (SpO2, %)	6 Hrs	95	95	95	96	95	95	95.1667	0.41	96	97	95	96	95	96	95.8333	0.75	0.086
		12 Hrs	94	92	97	94	94	94	94.1667	1.6	96	94	95	95	93	97	95	1.41	0.362
		24 Hrs	93	97	94	92	97	97	95	2.28	95	97	98	96	98	95	96.5	1.38	0.198
		48 Hrs	96	95	96	97	94	96	95.6667	1.03	97	97	96	98	98	98	97.3333	0.82	0.011
	Heart Rate (HR,bpm)	6 Hrs	101	102	101	101	90	95	98.3333	4.8	95	96	98	98	96	96	96.5	1.22	0.386
		12 Hrs	102	99	98	87	97	90	95.5	5.75	93	96	86	89	93	95	92	3.79	0.242
		24 Hrs	93	99	88	94	94	92	93.3333	3.56	83	94	96	94	89	89	90.8333	4.79	0.329
		48 Hrs	88	94	97	96	93	94	93.6667	3.14	88	92	89	90	88	91	89.6667	1.63	0.02
	Body Temperature,T (℃)	6 Hrs	38.7	39.4	38.3	38.1	39.6	38.6	38.7833	0.6	38.7	38.1	38.1	38.2	38.2	38.4	38.2833	0.23	0.085
		12 Hrs	38.3	38.7	38.4	39	38.1	39.5	38.6667	0.52	39.4	39.4	37.9	38.8	37.8	38.8	38.6833	0.7	0.963
		24 Hrs	38.9	38.9	38.9	38.7	39	39	38.9	0.11	39	39.2	39.4	37.9	38.8	39	38.8833	0.52	0.941
		48 Hrs	38.1	39.1	38.6	39	39.1	39.1	38.8333	0.41	38.5	38.1	38.4	39.3	38.9	38.1	38.55	0.47	0.292
	Pain Assessment	Pain Scale within 48 hrs (0-24)	1 Hr	13	12	15	13	12	14		11	10	10	12	11	10
			3 Hrs	12	11	12	11	10	12		8	9	11	10	10	9
			6 Hrs	13	13	11	10	11	11		7	7	9	9	9	10
			12 Hrs	10	11	9	12	9	12		9	8	10	11	10	8
			24 Hrs	11	11	12	9	10	11		8	6	8	8	8	7
			48 Hrs	12	10	11	11	10	9		7	7	7	6	7	6
			Median	11.8333	11.3333	11.6667	11	10.3333	11.5		8.33333	7.83333	9.16667	9.33333	9.16667	8.33333
		Pain Scale within 7 Days (0-24)	Day 3	12	11	10	12	11	10		9	8	7	8	7	8
			Day 4	9	9	11	10	10	9		7	6	8	6	9	6
			Day 5	7	7	9	10	9	10		5	7	6	7	6	7
			Day 6	8	9	10	9	10	8		6	8	5	6	5	5
			Day 7	8	6	9	8	8	7		7	6	6	5	7	4
			Day 8	7	7	7	6	7	8		5	6	7	5	5	6
			Median	8.5	8.16667	9.33333	9.16667	9.16667	8.66667		6.5	6.83333	6.5	6.16667	6.5	6
		Pain Scale within 14 Days (0-24)	Day 9	8	8	7	8	7	8		6	5.5	5	6	5.5	5
			Day 10	7	6	8	6	9	7		4.5	4.5	5.5	5	5	4.5
			Day 11	5	6	7	7	7	6		3.5	3.5	4.5	5	4.5	5
			Day 12	7	8	5	7	5	5		4	4.5	4	4.5	5	4
			Day 13	6	5	6	6	6	6		3	3	4.5	4	3	3
			Day 14	5	6	5	5	5	4		3.5	3.5	3	3	3.5	4
			Median	6.33333	6.5	6.33333	6.5	6.5	6		4.08333	4.08333	4.41667	4.58333	4.41667	4.25
	Gastrointestinal Mobility	Time to First Food Intake (Hrs)		12	11	13	14	12	10		8	7	9	8	7	8
		Food Intake Frequency within 48 hrs		2	1	3	2	1	2		3	4	3	2	3	2
		Food Intake Frequency within 7 Days		14	13	15	14	13	12		17	16	15	17	16	14
		Food Intake Frequency within 14 Days		28	27	26	29	25	24		35	37	33	34	36	35
		Time to First Water Intake (Hrs)		3	2	4	3	3	2		3	2	4	3	1	2
		Water Intake Frequency within 48 hrs		10	9	11	8	9	10		15	16	14	13	15	16
		Water Intake Frequency within 7 Days		28	26	30	29	25	31		36	37	39	41	35	38
		Water Intake Frequency within 14 Days		60	61	63	65	59	64		82	88	85	80	84	89
		Vomiting and Regurgitation within 48 hrs		3	1	0	2	2	4		1	0	3	2	1	2
		Time to First Urine (Hrs)		5	4	6	3	5	4		4	5	6	3	4	5
		Urine Frequency within 48 hrs		3	2	4	2	3	2		2	3	2	5	3	2
		Urine Frequency within 7 Days		10	9	8	11	12	9		11	10	12	9	13	10
		Urine Frequency within 14 Days		31	32	34	33	36	38		35	34	37	34	35	36
		Time to First Stool (Hrs)		6	5	6	4	7	5		7	6	7	5	4	5
		Stool Frequency within 48 hrs		1	2	1	0	1	2		2	2	1	3	1	0
		Stool Frequency within 7 Days		10	9	8	11	8	9		11	10	13	8	9	10
		Stool Frequency within 14 Days		19	18	20	23	21	18		21	20	19	23	18	21
	Early Mobilizatin	Time to First Standing without Assistance (Hrs)		16	15	17	18	14	15		12	11	10	13	15	11
		Time to First Gentle Ambulation (Hrs)		20	21	19	22	20	21		16	15	17	14	12	13
		Mobilization Frequency within 48 hours		6	7	5	6	4	5		8	9	10	7	11	9
		Mobilization Frequency within 7 Days		35	36	34	32	38	37		42	40	45	43	42	41
		Mobilization Frequency within 14 Days		84	88	85	83	87	85		102	100	103	104	110	108
